# Supplementary material for: Segmentectomy and Wedge Resection for Elderly Patients with Stage I Non-Small Cell Lung Cancer: A Systematic Review and Meta-Analysis
Source: J Clin Med. 2022 Jan 6;11(2):294. doi: 10.3390/jcm11020294 (PMC8782039; doi:10.3390/jcm11020294)
Supplement: Supplementary file 1 [file jcm-11-00294-s001.zip]

Archive with 1 entries (1 files):
- jcm-1520030-supplementary.pdf
